# Supplementary material for: Enhancing Sensitivity in SARS-CoV-2 Rapid Antigen Testing through Integration of a Water-Soluble Polymer Wall
Source: Biosensors (Basel). 2024 Jun 12;14(6):305. doi: 10.3390/bios14060305 (PMC11201958; doi:10.3390/bios14060305)
Supplement: Supplementary file 1 [file biosensors-14-00305-s001.zip]

Archive with 1 entries (1 files):
- biosensors-2997247-supplementary.pdf
